# Supplementary material for: Metabolic signatures of birthweight in 18 288 adolescents and adults
Source: Int J Epidemiol. 2016 Nov 7;45(5):1539–50. doi: 10.1093/ije/dyw255 (PMC5100627; doi:10.1093/ije/dyw255)
Supplement: Supplementary Data [file dyw255_supplementary_data.zip]

Archive with 1 entries (1 files):
- ije-2016-04-0469-File002.docx
